# Supplementary material for: Oestrogen receptor beta isoform expression in sporadic colorectal cancer, familial adenomatous polyposis and progressive stages of colorectal cancer
Source: BMC Cancer. 2017 Nov 13;17:754. doi: 10.1186/s12885-017-3688-4 (PMC5683223; doi:10.1186/s12885-017-3688-4)
Supplement: Supplementary file 1 — Geometric mean (GM) of the Cqs values of the reference transcripts and the quantification/quality information of the RNA samples. Samples with a mean Cq greater than the mean + 1 standard deviation of the GM of the Cqs of the three reference genes were excluded (XLSX 40 kb) [file 12885_2017_3688_MOESM1_ESM.xlsx]

## Sheet: Plan1
Sample ID	Tipo	Biologica groups	References Cq GM	Analysis input	[ ]*	260/230*	260/280*	RIN#	ESR2 (abdfktx1x2)	ESR2(ag)	ESR2(i,k,b)	MG
123	Fresh	Sporadic Tumor	22.3521	yes	1162.23	2.11	2.11	5.9	31.0097	30.8733	29.5278	22.3521
124	Fresh	Sporadic Tumor	22.3125	yes	710.01	2.16	2.09	8.5	27.9139	29.6284	26.2907	22.3125
125	Fresh	Sporadic Tumor	21.9539	yes	1109.32	2.12	2.17	8.1	29.0624	29.9509	27.5846	21.9539
126	Fresh	Sporadic Tumor	22.4875	yes	1521.67	2.11	2.21	9.3	31.9487	31.9409	29.9515	22.4875
127	Fresh	Sporadic Tumor	23.9991	yes	650.95	2.12	2.02	6.4	32.5576	33.1817	29.8004	23.9991
128	Fresh	Sporadic Tumor	24.871	yes	425.69	2.03	2.02	6.4	32.9803	35.4713	30.927	24.871
129	Fresh	Sporadic Tumor	23.9432	yes	1074.09	2.09	2.17	8	31.9153	35.0485	29.9144	23.9432
130	Fresh	Sporadic Tumor	24.373	yes	1043.99	2.09	2.18	8.4	32.4623	34.3402	32.3714	24.373
131	Fresh	Sporadic Tumor	25.1671	yes	1863.66	2.08	2.19	8.3	31.671	32.668	29.7005	22.8031
132	Fresh	Sporadic Tumor	24.1238	yes	1743.93	2.09	2.05	8.5	36.0621	36.9621	34.5691	24.1238
133	Fresh	Sporadic Tumor	22.8298	yes	1358.05	2.11	2.2	8.1	31.7026	30.9956	29.6881	22.8298
134	Fresh	Sporadic Tumor	22.5493	yes	1176.97	2.12	2.2	8.1	31.2874	31.3595	29.1996	22.5493
135	Fresh	Sporadic Tumor	24.402	yes	2770.7	2.04	2.13	6.8	40.9944	35.3587	32.4924	24.402
136	Fresh	Sporadic Tumor	23.3972	yes	1719.16	2.1	2.21	7.6	34.5055	33.9308	31.748	23.3972
137	Fresh	Sporadic Tumor	22.9182	yes	1921.94	2.09	2.13	9.3	32.2143	32.1869	28.9438	22.9182
138	Fresh	Sporadic Tumor	22.5212	yes	1459.18	2.1	2.14	8.5	30.7021	32.0922	29.428	22.5212
139	Fresh	Sporadic Tumor	25.2456	yes	637.01	2.12	2.13	7.7	33.2153	38.6794	31.6434	25.2456
140	Fresh	Sporadic Tumor	23.374	yes	1577.51	2.1	2.14	8.3	32.7562	33.3395	31.2007	23.374
141	Fresh	Sporadic Tumor	22.141	yes	3133.67	2.01	2.09	9.6	32.2695	32.1391	29.1354	22.141
142	Fresh	Sporadic Tumor	22.7944	yes	2128.21	2.07	2.18	9.5	32.0278	30.8447	29.7338	22.7944
143	Fresh	Sporadic Tumor	23.9019	yes	520.76	2.11	2.12	7.2	30.3154	32.2536	28.9504	23.9019
144	Fresh	Sporadic Tumor	22.9111	yes	1177.27	2.11	2.2	8.8	29.5411	31.1148	27.6465	22.9111
145	Fresh	Sporadic Tumor	24.1368	yes	616.72	2.11	2.12	7	29.9441	32.4574	28.8006	24.1368
146	Fresh	Sporadic Tumor	22.1937	yes	646.8	2.12	2.07	7.8	31.1678	31.0558	28.2761	22.1937
147	Fresh	Sporadic Tumor	22.1114	yes	1576.8	2.09	2.17	8.9	31.2899	31.8679	24.6765	22.1114
148	Fresh	Sporadic Tumor	21.8894	yes	1337.42	2.12	2.13	8.9	29.5631	30.5123	26.4089	21.8894
149	Fresh	Sporadic Tumor	23.3646	yes	276.63	1.96	1.84	8.7	30.819	31.7123	28.8453	23.3646
150	Fresh	Sporadic Tumor	22.1747	yes	610.31	2.13	2.08	8.9	30.7616	31.5347	29.219	22.1747
151	Fresh	Sporadic Tumor	23.0469	yes	1095.35	2.11	2.19	8.9	30.5267	31.4314	27.9714	23.0469
152	Fresh	Sporadic Tumor	22.6717	yes	1677.26	2.09	2.17	9.6	30.8255	32.2191	28.5541	22.6717
153	Fresh	Sporadic Tumor	22.1603	yes	991.07	2.11	2.22	9.7	31.8591	31.3797	29.8865	22.1603
154	Fresh	Sporadic Tumor	22.6094	yes	698.12	2.14	1.77	9.5	30.1387	31.7152	28.2961	22.6094
155	Fresh	Sporadic Tumor	21.3493	yes	799.89	2.11	1.79	10	31.9834	32.6193	29.8389	21.3493
156	Fresh	Sporadic Tumor	22.3308	yes	762.41	2.11	1.81	10	29.9434	30.9962	28.1758	22.3308
157	Fresh	Sporadic Tumor	26.8309	yes	160.9	1.97	1.44	8.9	31.4646	33.725	31.231	26.8309
158	Fresh	Sporadic Tumor	23.1874	yes	102.21	2.06	1.61	8.3	30.3547	32.7037	28.7681	23.1874
159	Fresh	Sporadic Tumor	23.7935	yes	169.35	2.04	1.62	6	31.6152	33.0211	30.781	23.7935
160	Fresh	Sporadic Tumor	23.2872	yes	185.87	2.07	1.68	8.9	32.3657	34.011	30.2277	23.2872
161	Fresh	Sporadic Tumor	23.4685	yes	180.11	2	1.51	8.9	32.0304	34.0434	30.2858	23.4685
162	Fresh	Sporadic Tumor	26.1538	yes	47.24	2.06	1.38	7	32.6762	34.3964	33.1309	26.1538
163	Fresh	Sporadic Tumor	24.2672	yes	421.33	1.93	1.66	6	32.4937	34.3143	30.5879	24.2672
164	Fresh	Sporadic Tumor	26.9934	yes	314.16	1.94	1.53	7.1	32.5235	35.1074	35.0041	26.9934
165	Fresh	Sporadic Tumor	24.4537	yes	285.06	2.02	1.79	6.2	32.2398	33.2415	31.3581	24.4537
166	Fresh	Sporadic Normal	26.1122	yes	799.89	2.11	1.79	6.8	32.2132	36.3309	31.1639	26.1122
167	Fresh	Sporadic Normal	27.69	yes	184.9	2.05	1.47	7.4	32.3347	35.4334	33.304	27.69
168	Fresh	Sporadic Normal	27.4885	yes	183.08	2.04	1.48	3.1	31.9441	34.2396	30.452	27.4885
169	Fresh	Sporadic Normal	29.9263	yes	81.76	2.01	1.14	7.1	33.2515	35.5176	36.5636	29.9263
170	Fresh	Sporadic Normal	26.8689	yes	121.05	2.08	1.46	5.2	28.1672	31.3173	26.5099	24.9892
174	Fresh	Sporadic Normal	32.7545	yes	128.46	2.12	1.67	6.5	33.7823	34.0541	41.5013	32.7545
176	Fresh	Sporadic Normal	25.8607	yes	109.23	2.06	1.41	7.6	32.0017	34.4391	31.6497	25.8607
178	Fresh	Sporadic Normal	28.6811	yes	184.42	2.04	1.41	3.4	33.1445	45	32.5561	28.6811
179	Fresh	Sporadic Normal	27.3903	yes	296.27	1.99	1.36	6.7	29.7694	32.4032	28.8656	25.1836
180	Fresh	Sporadic Normal	32.909	yes	73.3	2.04	1.09	2.7	35.7279	45	33.3082	32.909
181	Fresh	Sporadic Normal	27.0315	yes	103.01	1.99	1.1	3.9	33.3831	35.4651	32.8091	27.0315
182	Fresh	Sporadic Normal	24.8649	yes	217.57	2.04	1.43	5	29.8773	32.6813	28.2528	24.8649
183	Fresh	Sporadic Normal	26.8237	yes	98.96	2.05	1.31	3.1	32.7983	35.3915	32.6856	26.8237
184	Fresh	Sporadic Normal	27.5365	yes	137.29	1.98	1.19	2.8	32.3192	34.8572	31.3719	27.5365
185	Fresh	Sporadic Normal	26.2081	yes	146.64	2.06	1.5	6.4	30.8166	34.9742	29.8647	26.2081
186	Fresh	Sporadic Normal	25.1842	yes	107.42	2.15	1.37	8.9	30.3021	32.4575	29.7998	25.1842
187	Fresh	Sporadic Normal	27.6456	yes	193.65	1.99	1.46	3.3	32.1255	35.0825	31.7679	27.6456
188	Fresh	Sporadic Normal	24.1573	yes	140.92	2.08	1.55	8.6	29.1441	31.27	27.62	24.1573
189	Fresh	Sporadic Normal	25.54	yes	328.89	2.03	1.68	7.7	29.9989	32.2639	28.6967	25.54
190	Fresh	Sporadic Normal	24.6327	yes	112.53	2.09	1.48	9.5	30.8309	33.25	28.9262	24.6327
191	Fresh	Sporadic Normal	29.4613	yes	55.58	1.98	0.96	5	34.5838	33.929	33.5282	29.4613
192	Fresh	Sporadic Normal	24.1851	yes	523.47	2.12	1.85	8.4	28.1686	30.671	27.2782	24.1851
193	Fresh	Sporadic Normal	29.3004	yes	141.98	2.07	1.44	5.8	32.1222	34.0423	36.3182	29.3004
195	Fresh	Sporadic Normal	28.5572	yes	102.56	2.08	1.4	5	32.1545	35.0658	32.0622	26.4193
196	Fresh	Sporadic Normal	27.0571	yes	186.57	2.05	1.51	5.4	31.4886	34.3964	30.2906	27.0571
197	Fresh	Sporadic Normal	24.6999	yes	383.68	2.01	1.8	7.6	29.826	33.4305	29.3023	24.6999
198	Fresh	Sporadic Normal	29.1678	yes	317.1	2.05	1.85	8.9	35.0245	37.7304	41.2338	29.1678
199	Fresh	Sporadic Normal	30.8749	yes	197.2	2.04	1.41	3.5	34.7436	36.5495	38.9084	30.8749
200	Fresh	Sporadic Normal	27.8276	yes	240.93	2.06	1.79	7.5	32.7448	33.9133	33.4135	27.8276
201	Fresh	Sporadic Normal	28.9648	yes	407.19	2	1.6	7.9	30.6226	32.8255	28.3982	25.6093
202	Fresh	Sporadic Normal	28	yes	58.66	2.05	0.95	5.8	34.8032	45	34.4876	28
203	Fresh	Sporadic Normal	28.1159	yes	190.46	2.09	1.77	5.3	34.7011	33.6382	31.8168	28.1159
204	Fresh	Sporadic Normal	26.8564	yes	549.94	2.15	1.76	6.2	31.7992	36.2557	31.4463	26.8564
205	Fresh	Sporadic Normal	27.6583	yes	245.47	2.09	1.77	8.1	31.262	35.1907	31.2265	27.6583
206	Fresh	Sporadic Tumor	23.4427	yes	806.19	2.16	2.1	8.9	33.7237	29.1405	30.8903	23.4427
207	Fresh	Sporadic Tumor	24.8595	yes	998.15	2.14	2.08	9.4	34.8598	34.7838	32.6779	24.8595
208	Fresh	Sporadic Tumor	24.0889	yes	881.18	2.15	2.14	7	32.5715	30.5393	30.684	24.0889
209	Fresh	Sporadic Tumor	23.6478	yes	436.56	2.03	1.89	6.6	30.5686	29.2729	29.2518	23.6478
210	Fresh	Sporadic Tumor	23.876	yes	1084.39	2.13	2.13	9.5	32.0765	29.066	26.8146	23.876
211	Fresh	Sporadic Tumor	23.6244	yes	1308.62	2.11	2.16	9.1	31.3003	28.5589	29.5932	23.6244
212	Fresh	Sporadic Tumor	23.9584	yes	1216.95	2.11	2.2	7.7	30.917	28.5452	26.7675	23.9584
213	Fresh	Sporadic Tumor	23.4572	yes	1100.5	2.11	2.15	9.3	32.6684	28.3875	31.4436	23.4572
214	Fresh	Sporadic Tumor	24.3209	yes	984.98	2.13	2.16	7	32.1493	28.3005	30.4362	24.3209
215	Fresh	Sporadic Tumor	26.2712	yes	2137.94	2.06	2.18	10	40.6194	34.9444	34.0922	26.2712
216	Fresh	Sporadic Tumor	23.6493	yes	1121.52	2.11	2.17	8.8	30.9237	27.9083	27.2935	23.6493
217	Fresh	Sporadic Tumor	25.1888	yes	373.48	2.04	1.8	8.4	34.0292	28.676	32.0733	25.1888
218	Fresh	Sporadic Tumor	23.6331	yes	1456.06	2.11	2.21	7.8	31.6243	28.0887	30.0517	23.6331
219	Fresh	Sporadic Tumor	24.7118	yes	463.09	2.02	2.07	7.5	32.1904	29.6378	29.8403	24.7118
220	Fresh	Sporadic Tumor	22.7395	yes	1440.16	2.11	2.13	10	30.2722	28.9316	28.7966	22.7395
221	Fresh	Sporadic Tumor	24.434	yes	1697.18	2.08	2.17	8	34.3248	29.8956	31.771	24.434
222	Fresh	Sporadic Tumor	25.2973	yes	429.99	2.02	1.62	8.3	32.4472	27.923	31.1072	25.2973
223	Fresh	Sporadic Tumor	24.464	yes	658.63	2.12	2.28	6.8	33.5047	28.7037	31.3385	24.464
224	Fresh	Sporadic Tumor	24.0872	yes	595.7	2.09	1.66	9.8	31.6585	30.2772	30.1916	24.0872
225	Fresh	Sporadic Tumor	23.2058	yes	1447.59	2.08	1.92	9.8	31.0153	28.9265	29.4775	23.2058
226	Fresh	Sporadic Tumor	25.2423	yes	468.44	2.01	1.82	7.4	33.3872	33.5152	32.0925	25.2423
227	Fresh	Sporadic Tumor	25.171	yes	1930.79	2.06	2.02	7.4	32.6714	32.2605	30.2027	25.171
228	Fresh	Sporadic Tumor	29.5684	yes	1323.61	2	2	4.7	37.9973	34.2677	35.0622	29.5684
229	Fresh	Sporadic Tumor	24.8011	yes	1323.36	2.1	2.04	7.5	30.2363	32.2409	29.3679	24.8011
230	Fresh	Sporadic Tumor	24.6388	yes	993.01	2.09	2	8	32.6601	34.2	31.6976	24.6388
231	Fresh	Sporadic Tumor	24.4586	yes	1149.49	2.09	2.04	7.9	31.0295	32.6346	29.3706	24.4586
232	Fresh	Sporadic Tumor	25.7672	yes	1176.54	2.09	2	8.1	35.629	33.6806	32.9602	25.7672
233	Fresh	Sporadic Tumor	24.5394	yes	1040.37	2.18	2.02	8.6	34.2339	33.6472	31.4742	24.5394
234	Fresh	Sporadic Tumor	24.6925	yes	928.02	2.1	2	8.4	34.929	34.777	29.4443	24.6925
235	Fresh	Sporadic Tumor	30.55	yes	1248.19	1.75	2	3.7	40.028	33.7004	33.347	30.55
236	Fresh	Sporadic Tumor	24.9427	yes	910	2.22	2	7.6	31.6105	33.6029	29.9221	24.9427
237	Fresh	Sporadic Tumor	26.2793	yes	1354.22	2.22	1.96	7.5	36.1394	34.3865	32.3427	26.2793
238	Fresh	Sporadic Tumor	27.2408	yes	233.44	2.06	1.82	7.6	32.8835	33.0067	31.4357	27.2408
239	Fresh	Sporadic Tumor	24.0841	yes	294.38	2.06	1.86	9.3	31.827	30.7147	29.8591	24.0841
240	Fresh	Sporadic Tumor	26.7861	yes	343.47	2.04	1.79	7.9	32.37	29.4399	31.0257	26.7861
241	Fresh	Sporadic Tumor	27.6553	yes	142.75	2.15	1.55	8.3	37.1499	34.7843	35.5836	27.6553
242	Fresh	Sporadic Tumor	24.3311	yes	706.05	2.12	1.95	6	29.2634	28.927	27.9991	24.3311
243	Fresh	Sporadic Tumor	28.1406	yes	694.01	2.12	1.93	6.7	34.2124	31.492	33.1932	28.1406
244	Fresh	Sporadic Tumor	25.6951	yes	173.76	2.09	1.8	9.3	35.2887	35.8063	35.4517	25.6951
245	Fresh	Sporadic Tumor	26.364	yes	346.25	2.03	1.8	6.5	33.1324	32.546	33.1105	26.364
246	Fresh	Sporadic Tumor	24.8144	yes	195.05	2.07	1.88	7.7	34.349	34.0527	31.2882	24.8144
247	Fresh	Sporadic Tumor	24.792	yes	506.99	2.14	1.8	8.5	32.1383	31.8493	30.8725	24.792
248	Fresh	Sporadic Tumor	27.8898	yes	497.14	2.09	1.65	6.8	35.4843	36.1729	38.1894	27.8898
249	Fresh	Sporadic Tumor	27.5221	yes	310.51	1.98	1.69	8	35.1035	34.9502	40.7928	27.5221
250	Fresh	Sporadic Tumor	26.2521	yes	337.2	2.02	1.78	7.3	33.8482	30.4584	33.312	26.2521
251	Fresh	Sporadic Tumor	28.6021	yes	279.24	2.03	1.59	2.6	34.2245	32.2564	32.5319	28.6021
252	Fresh	Sporadic Tumor	27.6122	yes	163.12	2.11	1.7	5.9	34.0387	34.8967	33.1546	27.6122
253	Fresh	Sporadic Tumor	27.7598	yes	301.3	2.03	1.69	8.2	34.5452	45	37.062	27.7598
254	Fresh	Sporadic Tumor	26.6073	yes	54.99	2.01	0.57	7.5	36.5124	36.1641	34.2188	26.6073
255	Fresh	Sporadic Tumor	29.1812	yes	248.66	2.02	1.83	5	32.4663	34.85	31.6868	29.1812
256	Fresh	Sporadic Tumor	27.853	yes	393.8	1.99	1.6	5	32.9777	35.0723	33.4106	27.853
257	Fresh	Sporadic Tumor	26.8265	yes	360.26	2.02	1.77	7.9	33.6514	33.6066	33.017	26.8265
258	Fresh	Sporadic Tumor	29.5669	yes	253.63	2.04	1.53	2.7	34.7757	37.2295	33.5968	29.5669
259	Fresh	Sporadic Tumor	25.399	yes	546.44	2.12	1.82	9.5	32.5104	28.7993	31.1969	25.399
260	Fresh	Sporadic Tumor	27.5434	yes	251.5	2.05	1.77	8.4	31.9267	32.6095	30.8405	27.5434
262	Fresh	Sporadic Normal	25.8199	yes	3833.35	1.82	1.8	8.3	30.9229	32.7195	30.8851	25.8199
263	Fresh	Sporadic Normal	28.5353	yes	107.32	2.05	1.43	7.7	32.193	34.0963	32.1172	28.5353
264	Fresh	Sporadic Normal	28.1456	yes	187.45	2.12	1.58	6.3	33.9158	35.6943	33.6015	28.1456
265	Fresh	Sporadic Normal	27.5491	yes	238.43	1.96	1.28	7.7	31.7217	35.815	30.4039	27.5491
266	Fresh	Sporadic Normal	30.1369	yes	152.43	2.02	1.31	6.1	34.822	36.1434	41.6377	30.1369
267	Fresh	Sporadic Normal	29.452	yes	176.44	2.07	1.52	3	32.3654	35.4756	31.5719	29.452
268	Fresh	Sporadic Normal	29.8214	yes	230.68	2.06	1.59	6.3	33.5982	36.062	32.2867	29.8214
270	Fresh	Sporadic Normal	30.6547	yes	127.55	2.15	1.47	7.1	33.0711	34.5485	35.0394	30.6547
271	Fresh	Sporadic Normal	28.6802	yes	276.44	2	1.29	2.7	32.11	35.2651	33.1818	28.6802
272	Fresh	Sporadic Normal	28.1319	yes	197.61	2.08	1.57	3.6	30.8024	34.7054	30.2654	28.1319
171	Fresh	Sporadic Normal	35.722	removed	353.1	1.96	1.56	7.5	na	na	na	na
172	Fresh	Sporadic Normal	34.0615	removed	198.81	2.05	1.59	8	na	na	na	na
173	Fresh	Sporadic Normal	35.986	removed	130.51	2.05	1.22	5	na	na	na	na
175	Fresh	Sporadic Normal	45	removed	162.41	2.04	1.47	3.9	na	na	na	na
177	Fresh	Sporadic Normal	34.8168	removed	158.25	2.05	1.61	3.6	na	na	na	na
194	Fresh	Sporadic Normal	41.8662	removed	159.78	2.09	1.74	4	na	na	na	na
269	Fresh	Sporadic Normal	33.5634	removed	194.29	2.06	1.51	6.1	na	na	na	na
273	Fresh	Sporadic Normal	34.9037	removed	110.77	2.11	1.35	5.5	na	na	na	na
2	FFPE	FAP Polyp	31.2218	yes	126.8	1.85	1.05	NA	36.1674	32.9721	40.1934	31.2218
3	FFPE	FAP Polyp	30.8747	yes	316.94	1.76	2.13	NA	39.6527	35.5958	35.252	30.8747
5	FFPE	FAP Polyp	29.7969	yes	143.45	1.93	1.91	NA	34.5389	30.1169	41.2147	29.7969
6	FFPE	FAP Polyp	30.9343	yes	393.63	1.75	1.47	NA	35.3319	32.6736	35.2847	30.9343
7	FFPE	FAP Polyp	31.2533	yes	144.49	1.91	0.87	NA	43.5729	45	41.1937	31.2533
9	FFPE	FAP Polyp	32.4746	yes	22.64	1.81	1.45	NA	42.4803	45	36.341	32.4746
11	FFPE	FAP Polyp	31.5932	yes	742.56	1.96	2.07	NA	39.0689	45	38.776	31.5932
12	FFPE	FAP Polyp	32.3614	yes	241.28	1.81	0.72	NA	44.7495	45	38.6763	32.3614
14	FFPE	Sporadic Polyp	30.997	yes	567.52	1.96	1.74	NA	34.3741	36.4297	39.5203	30.997
15	FFPE	Sporadic Polyp	31.6974	yes	12.03	1.82	0.27	NA	42.7682	45	35.6327	31.6974
18	FFPE	FAP Polyp	31.4605	yes	974.68	1.92	0.83	NA	44.064	45	38.8587	31.4605
19	FFPE	FAP Polyp	32.9132	yes	820.54	1.95	2.05	NA	44.1166	35.469	42.8892	32.9132
20	FFPE	FAP Polyp	32.0515	yes	458.18	1.89	0.99	NA	36.2419	36.0315	39.7506	32.0515
24	FFPE	FAP Polyp	32.6781	yes	406.74	1.91	0.93	NA	36.0321	35.572	45	32.6781
26	FFPE	Sporadic Polyp	32.4835	yes	286.13	1.97	1.82	NA	45	45	34.9034	32.4835
27	FFPE	Sporadic Polyp	32.5406	yes	83.97	2.09	0.76	NA	41.1062	45	40.9753	32.5406
31	FFPE	Sporadic Polyp	32.8016	yes	3.36	1.66	0.01	NA	43.6344	45	39.98	32.8016
32	FFPE	Sporadic Polyp	32.2085	yes	132.6	1.98	1.16	NA	36.3309	42.0013	44.2589	32.2085
33	FFPE	FAP Polyp	31.9964	yes	303.97	1.92	1.74	NA	36.4057	35.9619	45	31.9964
34	FFPE	FAP Polyp	31.5759	yes	1250.45	1.94	2.01	NA	39.3555	35.4196	43.1708	31.5759
35	FFPE	FAP Polyp	31.6587	yes	387.05	1.89	1.83	NA	34.9958	34.6891	37.8768	31.6587
36	FFPE	Sporadic Polyp	32.3813	yes	16.72	1.96	0.11	NA	43.4524	45	43.3805	32.3813
38	FFPE	Sporadic Polyp	31.8593	yes	747.23	1.91	0.89	NA	45	45	37.7632	31.8593
39	FFPE	Sporadic Polyp	30.9781	yes	562.88	1.89	1.86	NA	37.7334	35.0822	36.5765	30.9781
40	FFPE	Sporadic Polyp	30.6963	yes	834.45	1.9	1.29	NA	40.3196	33.7472	36.2879	30.6963
41	FFPE	Sporadic Polyp	31.2926	yes	34.94	2	0.52	NA	38.9315	34.7873	38.3823	31.2926
43	FFPE	Sporadic Polyp	30.8535	yes	615.97	1.93	1.96	NA	39.3502	35.3896	39.0966	30.8535
44	FFPE	Sporadic Polyp	31.4437	yes	956.57	1.92	2.07	NA	38.3069	35.417	38.8941	31.4437
45	FFPE	Sporadic Polyp	31.8954	yes	1508.54	1.92	1.54	NA	35.4761	42.2934	42.6088	31.8954
46	FFPE	Sporadic Polyp	32.0724	yes	65.02	1.94	0.26	NA	41.2282	45	35.9511	32.0724
47	FFPE	Sporadic Polyp	31.3048	yes	67.36	1.87	2.06	NA	44.5208	35.5969	36.1859	31.3048
49	FFPE	Sporadic Polyp	31.8573	yes	603.16	2	1.82	NA	37.2997	33.5334	36.1772	31.8573
50	FFPE	Sporadic Polyp	31.0295	yes	298.01	1.94	1.93	NA	43.7712	34.1174	39.2966	31.0295
51	FFPE	Sporadic Polyp	31.0135	yes	508.5	1.97	1.12	NA	35.8508	34.3873	37.3156	31.0135
52	FFPE	FAP Polyp	31.7895	yes	300.6	1.93	1.83	NA	35.1788	45	41.7575	31.7895
54	FFPE	FAP Polyp	31.6707	yes	89.8	1.81	0.55	NA	44.8358	35.2596	44.0557	31.6707
55	FFPE	FAP Polyp	32.1119	yes	295.32	1.85	1.97	NA	35.9068	45	37.6821	32.1119
56	FFPE	FAP Polyp	31.869	yes	127.01	1.87	0.49	NA	36.477	35.6963	34.1934	31.869
57	FFPE	FAP Polyp	30.7992	yes	442.04	1.82	1.53	NA	41.5182	36.337	35.8716	30.7992
58	FFPE	FAP Polyp	31.8127	yes	448.33	1.88	1.71	NA	43.7018	36.9207	37.5579	31.8127
59	FFPE	FAP Polyp	32.4174	yes	46.3	1.75	1.2	NA	45	45	37.2788	32.4174
61	FFPE	FAP Polyp	32.3586	yes	48.6	1.8	0.32	NA	36.5297	35.5389	37.1508	32.3586
62	FFPE	FAP Polyp	32.4939	yes	206.82	1.94	2.14	NA	45	44.8442	38.612	32.4939
63	FFPE	FAP Polyp	32.0961	yes	152.28	1.91	2.06	NA	43.6292	45	33.7162	32.0961
64	FFPE	FAP Polyp	31.3889	yes	900.64	2.02	2.02	NA	36.1407	35.6201	35.9952	31.3889
65	FFPE	FAP Polyp	30.4844	yes	289.92	1.97	1.86	NA	36.0158	45	34.7837	30.4844
66	FFPE	FAP Polyp	31.3766	yes	343.91	1.98	1.8	NA	37.8729	34.7866	35.3332	31.3766
67	FFPE	FAP Polyp	31.6974	yes	153.67	1.96	0.44	NA	35.9083	45	34.5665	31.6974
68	FFPE	FAP Polyp	32.3385	yes	123.98	1.94	0.81	NA	43.6482	45	34.8873	32.3385
69	FFPE	FAP Polyp	30.6144	yes	1062.51	1.96	2.14	NA	34.6622	35.3482	40.479	30.6144
70	FFPE	FAP Polyp	31.453	yes	877.97	1.96	2.11	NA	36.4539	35.3501	40.2728	31.453
71	FFPE	FAP Polyp	31.6698	yes	303.85	1.98	0.68	NA	38.6628	35.5384	39.939	31.6698
73	FFPE	FAP Polyp	31.0619	yes	736.66	1.95	1.73	NA	36.0163	45	33.5005	31.0619
74	FFPE	FAP Polyp	31.2297	yes	271.71	1.95	1.5	NA	41.1281	45	33.8142	31.2297
75	FFPE	FAP Polyp	32.6692	yes	180.62	1.99	0.59	NA	45	45	33.7401	32.6692
76	FFPE	FAP Polyp	31.8773	yes	1007.54	1.99	2.16	NA	34.3343	45	33.9834	31.8773
77	FFPE	FAP Polyp	30.8796	yes	1690.07	1.92	2.06	NA	38.1678	45	37.1784	30.8796
78	FFPE	FAP Polyp	31.0826	yes	427.23	1.88	1.11	NA	36.2814	45	38.3743	31.0826
83	FFPE	FAP Polyp	32.6486	yes	271.39	1.92	0.79	NA	45	45	44.5004	32.6486
84	FFPE	FAP Polyp	31.8105	yes	684.46	1.99	1.14	NA	39.0255	35.2376	39.1004	31.8105
85	FFPE	FAP Polyp	31.4306	yes	251.6	1.93	2.09	NA	36.4205	35.6966	39.4688	31.4306
86	FFPE	FAP Polyp	32.1983	yes	696.23	2	1.24	NA	36.1326	45	41.5654	32.1983
88	FFPE	FAP Polyp	31.5343	yes	423.47	1.88	1.32	NA	36.8761	34.848	34.581	31.5343
89	FFPE	FAP Polyp	32.415	yes	464.52	1.82	1.43	NA	35.1722	45	34.7678	32.415
90	FFPE	FAP Polyp	32.0469	yes	1242.63	1.95	0.96	NA	38.8331	35.6057	37.7888	32.0469
91	FFPE	FAP Polyp	32.6939	yes	1207.07	1.95	2.23	NA	35.0816	45	38.7481	32.6939
92	FFPE	FAP Polyp	31.6148	yes	869.47	1.95	2.2	NA	35.2849	44.0138	35.7185	31.6148
94	FFPE	FAP Polyp	31.5769	yes	296.63	1.96	0.9	NA	43.5242	45	34.6929	31.5769
95	FFPE	FAP Polyp	31.9176	yes	290.21	1.97	0.67	NA	39.0508	35.7553	32.9707	31.9176
96	FFPE	FAP Polyp	32.5934	yes	224.63	1.97	0.98	NA	39.7191	45	35.2355	30.9536
97	FFPE	FAP Polyp	30.2058	yes	643.94	2.02	2.01	NA	43.699	45	34.1668	30.2058
98	FFPE	Sporadic Polyp	30.8646	yes	370.14	1.95	0.82	NA	35.5564	45	36.0316	30.8646
99	FFPE	Sporadic Polyp	29.7485	yes	163.97	2.01	2.06	NA	33.7768	45	42.499	29.7485
100	FFPE	Sporadic Polyp	30.8403	yes	154.92	2.03	0.37	NA	35.5815	45	36.9599	30.8403
101	FFPE	Sporadic Polyp	29.0595	yes	97.16	2	2.06	NA	34.1017	35.8551	37.9192	29.0595
102	FFPE	Sporadic Polyp	28.2445	yes	182.83	2.01	1.96	NA	33.4958	45	33.3898	28.2445
103	FFPE	Sporadic Polyp	28.3775	yes	116.19	1.97	2.08	NA	32.878	35.2443	33.894	28.3775
104	FFPE	Sporadic Polyp	29.5218	yes	395	1.92	1.96	NA	32.4199	45	34.7887	29.5218
105	FFPE	Sporadic Polyp	27.8736	yes	309.07	1.99	0.87	NA	36.188	45	34.0375	27.8736
106	FFPE	Sporadic Polyp	29.1788	yes	231.12	1.93	1.17	NA	35.0189	34.8343	32.8733	29.1788
107	FFPE	Sporadic Polyp	27.6743	yes	184.74	2.03	0.44	NA	33.6435	34.3728	33.7019	27.6743
108	FFPE	Sporadic Polyp	28.0712	yes	401.82	1.96	2.05	NA	35.091	45	37.315	28.0712
109	FFPE	Sporadic Polyp	31.3093	yes	1457.21	1.93	2.03	NA	37.9318	35.5125	33.9141	31.3093
110	FFPE	Sporadic Polyp	31.0094	yes	215.62	1.96	0.75	NA	43.1471	35.3047	33.9523	31.0094
111	FFPE	Sporadic Polyp	29.5405	yes	290.45	1.99	0.79	NA	34.6603	35.0052	35.085	29.5405
112	FFPE	Sporadic Polyp	29.2524	yes	125.51	1.96	0.34	NA	38.2143	35.1724	40.8054	29.2524
113	FFPE	Sporadic Polyp	29.6108	yes	592.93	2	2.06	NA	36.162	38.9927	36.0679	29.6108
114	FFPE	Sporadic Polyp	28.307	yes	1110.24	1.95	1.86	NA	33.6925	33.3768	38.3146	28.307
115	FFPE	Sporadic Polyp	29.4339	yes	430.74	1.89	1.94	NA	36.4354	41.8716	34.9419	29.4339
116	FFPE	Sporadic Polyp	28.2425	yes	295.53	1.96	0.76	NA	34.3246	45	34.603	28.2425
117	FFPE	Sporadic Polyp	28.6008	yes	948.34	1.96	1.15	NA	31.5349	35.5865	32.9346	28.6008
118	FFPE	Sporadic Polyp	29.0737	yes	1122.19	1.97	2.13	NA	33.0395	35.5404	33.371	29.0737
119	FFPE	Sporadic Polyp	28.0159	yes	1286.47	1.97	2.01	NA	35.1663	45	35.7005	28.0159
120	FFPE	Sporadic Polyp	27.4293	yes	191.26	2	0.48	NA	35.8689	35.1482	34.3275	27.4293
121	FFPE	Sporadic Polyp	26.7931	yes	314.29	2	0.76	NA	33.9017	35.3506	33.1593	26.7931
122	FFPE	Sporadic Polyp	28.0356	yes	1501.3	1.98	1.16	NA	34.6407	34.3781	37.803	28.0356
276	FFPE	FAP Normal	32.7796	yes	371.06	1.95	1.59	NA	42.5443	35.2792	36.98	32.7796
277	FFPE	FAP Normal	31.909	yes	151.9	1.99	0.38	NA	34.2768	33.2226	35.2519	31.909
288	FFPE	FAP Normal	31.3649	yes	235.94	2.02	2.21	NA	33.4122	31.755	36.2484	31.3649
291	FFPE	FAP Normal	32.3215	yes	98.79	2.05	0.28	NA	36.3193	33.224	37.9134	32.3215
292	FFPE	FAP Normal	32.3837	yes	162.62	1.95	2.12	NA	36.5197	32.427	40.525	32.3837
293	FFPE	FAP Normal	31.9369	yes	43.83	2.07	1.67	NA	37.2259	32.0287	36.6092	31.9369
294	FFPE	FAP Normal	32.1903	yes	130.74	1.98	0.56	NA	35.4599	33.8444	36.3722	32.1903
295	FFPE	FAP Normal	31.9177	yes	178.42	1.97	1.59	NA	39.3719	32.0625	38.1406	31.9177
296	FFPE	FAP Normal	30.9113	yes	244.85	1.94	1.28	NA	34.0129	32.0185	34.8194	30.9113
297	FFPE	FAP Normal	30.2656	yes	56.82	1.89	0.84	NA	34.9343	32.4235	35.6514	30.2656
298	FFPE	FAP Normal	32.3228	yes	230	1.95	1.95	NA	40.0079	34.3638	37.5058	32.3228
299	FFPE	FAP Normal	32.3235	yes	71.06	1.82	0.8	NA	35.5907	33.6327	40.6306	32.3235
300	FFPE	Sporadic Normal	32.7985	yes	30.5	2.07	0.13	NA	38.4675	34.4033	37.9613	32.7985
302	FFPE	FAP Normal	32.4922	yes	25.77	2.16	0.95	NA	42.9221	33.8957	36.8148	32.4922
303	FFPE	FAP Normal	32.7203	yes	112.01	2.01	0.5	NA	38.7889	34.9237	36.2215	32.7203
304	FFPE	FAP Normal	32.8336	yes	51.75	2.1	1.69	NA	39.997	34.0592	38.1799	32.8336
308	FFPE	FAP Normal	31.8694	yes	109.55	1.98	1.75	NA	35.6654	32.8981	36.1929	31.8694
309	FFPE	FAP Normal	32.5355	yes	12.26	1.67	0.37	NA	38.4131	34.2591	36.149	32.5355
310	FFPE	FAP Normal	31.7548	yes	23.77	1.9	0.13	NA	34.7124	32.3624	35.9658	31.7548
311	FFPE	FAP Normal	32.4209	yes	92.17	1.93	0.26	NA	37.4962	33.8946	38.2954	32.4209
312	FFPE	FAP Normal	32.0272	yes	151.45	1.99	0.58	NA	35.7085	33.2582	37.3125	32.0272
313	FFPE	FAP Normal	32.074	yes	56.22	2	0.28	NA	37.998	33.162	37.6255	32.074
315	FFPE	FAP Normal	32.7639	yes	84.58	1.97	0.27	NA	35.8091	38.2486	35.4322	32.7639
316	FFPE	FAP Normal	32.3603	yes	57.67	1.86	0.47	NA	33.8684	34.6046	35.6631	32.3603
318	FFPE	FAP Normal	32.2627	yes	29.43	2.12	1.36	NA	36.5108	33.9329	35.6823	32.2627
319	FFPE	FAP Normal	31.5248	yes	30.01	1.73	0.45	NA	35.7569	33.7584	33.8759	31.5248
1	FFPE	FAP Polyp	34.3862	removed	301.32	1.81	0.99	NA	na	na	na	na
4	FFPE	FAP Polyp	33.8266	removed	134.01	1.94	1.86	NA	na	na	na	na
13	FFPE	FAP Polyp	32.9973	removed	328.83	1.89	1.92	NA	na	na	na	na
16	FFPE	Sporadic Polyp	32.9639	removed	56.1	1.81	1.39	NA	na	na	na	na
21	FFPE	Sporadic Polyp	33.5781	removed	40.78	2.03	0.59	NA	na	na	na	na
22	FFPE	Sporadic Polyp	35.6704	removed	10.45	2.1	0.12	NA	na	na	na	na
23	FFPE	Sporadic Polyp	33.7902	removed	163.16	2.04	0.63	NA	na	na	na	na
25	FFPE	FAP Polyp	33.8245	removed	96.56	2.04	1.61	NA	na	na	na	na
28	FFPE	Sporadic Polyp	33.773	removed	21.05	2.39	0.07	NA	na	na	na	na
29	FFPE	Sporadic Polyp	33.7044	removed	23.15	1.8	0.35	NA	na	na	na	na
30	FFPE	Sporadic Polyp	34.0454	removed	15.76	2.27	0.06	NA	na	na	na	na
42	FFPE	Sporadic Polyp	33.6299	removed	13.61	1.74	0.08	NA	na	na	na	na
60	FFPE	FAP Polyp	34.1245	removed	229.83	1.91	1.72	NA	na	na	na	na
72	FFPE	FAP Polyp	32.9502	removed	535.58	1.96	1.61	NA	na	na	na	na
79	FFPE	FAP Polyp	33.7267	removed	302.09	1.89	1.46	NA	na	na	na	na
80	FFPE	FAP Polyp	34.4773	removed	518.26	1.99	1.95	NA	na	na	na	na
81	FFPE	FAP Polyp	34.065	removed	357.05	1.85	1.31	NA	na	na	na	na
82	FFPE	FAP Polyp	33.0929	removed	502.85	2.02	1.6	NA	na	na	na	na
87	FFPE	FAP Polyp	33.0955	removed	1155.17	1.96	1.92	NA	na	na	na	na
93	FFPE	FAP Polyp	33.3813	removed	401.99	1.93	2.07	NA	na	na	na	na
274	FFPE	Sporadic Normal	33.0113	removed	39.54	2.01	0.74	NA	na	na	na	na
275	FFPE	Sporadic Normal	33.6834	removed	11.88	1.77	0.05	NA	na	na	na	na
289	FFPE	FAP Normal	33.6656	removed	178.41	1.95	0.44	NA	na	na	na	na
290	FFPE	FAP Normal	33.0716	removed	72.59	2	0.18	NA	na	na	na	na
301	FFPE	FAP Normal	34.1813	removed	38.29	1.99	0.65	NA	na	na	na	na
305	FFPE	FAP Normal	33.9837	removed	123.51	1.92	1	NA	na	na	na	na
306	FFPE	FAP Normal	33.572	removed	108.93	1.89	1.36	NA	na	na	na	na
307	FFPE	FAP Normal	33.7991	removed	228.32	1.8	1.95	NA	na	na	na	na
314	FFPE	FAP Normal	34.3154	removed	72.04	1.96	1.3	NA	na	na	na	na
320	FFPE	FAP Normal	33.9074	removed	57.91	1.99	1.78	NA	na	na	na	na
